# Supplementary material for: Selective and Efficient Synthesis of Pine Sterol Esters Catalyzed by Deep Eutectic Solvent
Source: Molecules. 2023 Jan 19;28(3):993. doi: 10.3390/molecules28030993 (PMC9921590; doi:10.3390/molecules28030993)
Supplement: Supplementary file 1 [file molecules-28-00993-s001.zip]

Archive with 1 entries (1 files):
- molecules-2138283-supplementary.pdf
